# Supplementary material for: Stroke subtype classification by geometrical descriptors of lesion shape
Source: PLoS One. 2017 Dec 7;12(12):e0185063. doi: 10.1371/journal.pone.0185063 (PMC5720627; doi:10.1371/journal.pone.0185063)
Supplement: S1 Table — Clinical and imaging data including values of geometrical lesion shape descriptors grouped by stroke etiology for all patients included in the study. (XLSX) [file pone.0185063.s001.xlsx]

## Sheet: study_data
ID	age_at_mri	gender	NIHSS	stroke_hemisphere	atrial_fibrillation_at_any_time	ASCOD_subgroups	ASCOD_final	Cardioembolic_vs_non_cardioembolic	lesion_components	volume	surface_area	shape_factor	bounding_box	ratio_bounding_box_and_volume
1	55	m	999	left	0	A1	A	NC	2	0.028125	0.886926	1.28449	2.00876	71.4226
2	60	m	7	left	0	A1	A	NC	8	3.27656	38.599	1.90466	316.464	96.5842
3	80	f	7	right	0	A1	A	NC	8	12.9375	127.047	1.87822	220.049	17.0086
4	62	m	999	left	0	A1	A	NC	1	0.689063	9.98114	1.3596	8.65382	12.5588
5	70	m	999	left	0	A1	A	NC	2	12.2484	105.374	1.77696	120.906	9.87117
6	54	f	18	right	0	A1	A	NC	7	6.42656	70.5432	1.76301	229.326	35.6841
7	85	m	19	left	0	A1	A	NC	16	15.3703	164.363	1.99965	719.683	46.823
8	73	m	18	right	0	A1	A	NC	1	45.1969	501.958	2.4261	463.104	10.2464
9	86	f	20	bilateral	0	A1	A	NC	8	9.26719	113.899	1.95946	293.943	31.7187
10	74	m	999	right	0	A1	A	NC	1	0.0140625	0.443463	1.14435	0.111181	7.9062
11	52	m	22	left	0	A1	A	NC	1	78.9188	422.843	1.94144	564.789	7.15658
12	74	m	13	bilateral	0	A1	A	NC	3	0.28125	5.28695	1.32504	25.2465	89.7653
13	68	m	17	right	0	A1	A	NC	4	4.34531	54.5433	1.75433	104.429	24.0326
14	74	m	6	right	0	A1	A	NC	1	2.46094	21.1427	1.34334	19.3081	7.84582
15	71	f	0	right	0	A1	A	NC	1	0.0421875	1.21695	1.24786	0.573939	13.6045
16	86	f	6	right	0	A1	A	NC	3	11.9531	116.392	1.84486	260.227	21.7707
17	69	f	999	left	0	A1	A	NC	1	12.7688	135.248	1.93497	129.897	10.173
18	71	m	4	right	0	A1	A	NC	6	5.82275	65.3317	1.72277	312.114	53.6025
19	82	m	999	left	0	A2	A	NC	2	29.3625	130.297	1.52865	218.627	7.44579
20	63	f	6	bilateral	0	A2	A	NC	1	1.81406	21.7714	1.46583	14.2476	7.85398
21	77	f	999	right	0	A2	A	NC	17	1.125	26.7182	1.88932	337.486	299.988
22	88	f	1	right	0	A2	A	NC	1	0.225	5.28105	1.43791	2.75548	12.2466
23	70	m	4	right	0	A2	A	NC	1	0.084375	1.78578	1.13465	0.533	6.31704
24	53	f	999	right	0	A2	A	NC	10	9.15031	123.941	2.0035	555.535	60.7122
25	71	m	0	left	0	A2	A	NC	2	15.4406	90.403	1.53403	141.384	9.15664
26	70	m	19	right	0	A2	A	NC	1	5.5125	48.3809	1.54686	37.9023	6.8757
27	54	m	999	bilateral	0	A2	A	NC	10	40.5141	163.7	1.60894	1454.7	35.906
28	61	m	999	left	0	A2	A	NC	3	0.1125	2.83598	1.32007	1.32339	11.7635
29	91	f	16	left	0	A2	A	NC	1	130.908	869.968	2.32149	900.205	6.87662
30	49	m	21	right	0	A2	A	NC	1	161.606	527.098	1.7721	763.046	4.72164
31	70	f	3	right	0	A2	A	NC	1	0.225	5.34016	1.44898	5.65677	25.1412
32	57	m	8	right	0	A2	A	NC	3	25.3828	108.144	1.46545	260.541	10.2645
33	77	m	999	right	0	A2	A	NC	3	1.18125	21.0073	1.6249	70.274	59.4912
34	51	m	2	bilateral	0	A2	A	NC	4	1.65938	30.3043	1.76495	323.872	195.177
35	88	f	12	left	0	A2	A	NC	1	2.26406	14.7084	1.16043	10.1852	4.49864
36	46	f	8	left	0	A2	A	NC	6	1.33594	18.2321	1.4737	48.7477	36.4894
37	66	f	999	right	0	A2	A	NC	8	63.0281	696.976	2.57432	1056.48	16.762
38	49	m	9	left	0	A2	A	NC	6	22.4156	123.634	1.65327	220.592	9.841
39	71	m	1	right	0	A2	A	NC	1	7.00312	43.9343	1.48789	34.1304	4.8736
40	68	f	1	right	0	A2	A	NC	1	1.06875	9.61679	1.20461	5.94279	5.56051
41	62	m	3	left	1	C1	C	C	6	2.12344	42.4678	1.93609	244.3	115.049
42	66	m	3	bilateral	1	C1	C	C	6	0.717187	12.0129	1.46636	167.457	233.491
43	65	m	12	bilateral	1	C1	C	C	3	14.2029	130.704	1.8151	386.124	27.1863
44	74	f	9	bilateral	1	C1	C	C	11	12.15	126.342	1.90739	624.068	51.3636
45	89	f	12	right	1	C1	C	C	2	0.309375	7.15742	1.49857	15.9427	51.532
46	59	m	7	bilateral	1	C1	C	C	2	0.028125	0.886926	1.28449	2.28546	81.2608
47	79	m	10	left	1	C1	C	C	1	2.43281	38.1619	1.7377	30.0479	12.3511
48	72	f	7	bilateral	1	C1	C	C	1	6.04688	68.3021	1.78195	78.9206	13.0515
49	73	m	2	left	1	C1	C	C	8	2.53125	40.8755	1.80926	187.408	74.0377
50	71	m	1	bilateral	1	C1	C	C	5	1.13906	25.381	1.83315	331.12	290.696
51	78	f	999	bilateral	1	C1	C	C	3	1.44844	22.0256	1.57081	47.5159	32.8049
52	38	f	999	bilateral	0	C1	C	C	16	29.5453	317.768	2.24364	1967.26	66.5845
53	68	f	11	right	1	C2	C	C	2	1.49063	25.0609	1.64565	19.1672	12.8585
54	79	m	4	right	1	C2	C	C	1	0.590625	10.8121	1.49094	6.86936	11.6307
55	81	m	20	left	1	C2	C	C	1	13.1906	132.917	1.9058	140.754	10.6708
56	70	f	0	left	1	C2	C	C	4	5.39889	55.1572	1.64037	158.418	29.3427
57	67	f	11	right	1	C2	C	C	4	9.83763	91.9728	1.70994	138.894	14.1186
58	66	f	20	left	1	C2	C	C	2	18.7875	130.271	1.71903	235.571	12.5387
59	81	f	21	left	1	C2	C	C	1	37.7859	254.932	1.91621	295.661	7.82464
60	85	f	11	left	1	C2	C	C	1	10.0406	46.7429	1.30922	51.2953	5.10879
61	71	f	5	left	1	C2	C	C	3	1.125	18.8409	1.59851	22.2794	19.8039
62	76	f	5	left	1	C2	C	C	1	1.6875	16.476	1.32573	8.24147	4.88383
63	72	f	18	right	1	C2	C	C	2	10.9547	115.147	1.88569	83.7927	7.64902
64	63	m	18	left	1	C2	C	C	2	67.5141	429.216	2.20865	629.854	9.32922
65	78	f	2	left	1	C2	C	C	5	0.154688	4.27981	1.51078	17.9136	115.805
66	68	m	17	right	1	C2	C	C	1	7.15781	59.6624	1.57974	55.7144	7.78372
67	86	f	18	right	1	C2	C	C	3	63.0422	195.517	1.50936	382.962	6.07469
68	68	f	8	left	1	C2	C	C	2	0.970313	15.7411	1.5105	10.8286	11.1599
69	61	m	18	left	1	C2	C	C	6	10.2937	175.897	2.30845	642.045	62.3726
70	72	m	999	right	1	C2	C	C	1	21.4172	216.645	2.06364	172.368	8.04811
71	71	m	6	left	1	C2	C	C	9	8.325	100.223	1.90485	220.9	26.5345
72	59	m	20	left	1	C2	C	C	4	128.855	609.364	2.0451	927.634	7.19905
73	68	m	3	right	1	C2	C	C	1	4.57031	24.9684	1.22268	20.4406	4.47248
74	70	m	1	right	1	C2	C	C	2	2.22569	51.3464	2.03038	76.564	34.4001
75	90	f	10	left	1	C2	C	C	1	1.40625	18.663	1.47637	9.28517	6.60279
76	76	f	15	left	1	C2	C	C	1	0.871875	15.7391	1.58509	12.3045	14.1127
77	67	m	12	left	0	C2	C	C	10	1.49063	26.7599	1.70981	48.8503	32.7716
78	32	m	999	left	0	D1	D	NC	1	1.15312	11.2897	1.2423	6.07302	5.2666
79	19	f	8	left	0	D1	D	NC	1	0.0703125	1.89087	1.26482	0.516898	7.35144
80	51	m	999	right	0	D1	D	NC	2	76.4156	267.527	1.62816	339.577	4.44382
81	47	m	4	left	0	D1	D	NC	6	6.98906	72.048	1.73256	353.874	50.6326
82	45	m	2	bilateral	0	O1	O	NC	4	19.8984	207.689	2.06356	331.616	16.6655
83	63	f	999	bilateral	0	O1	O	NC	5	27.0984	206.538	1.89606	542.142	20.0064
84	62	m	999	bilateral	0	O1	O	NC	1	0.0314804	1.10051	1.22488	0.104154	3.30853
85	43	m	999	bilateral	0	O1	O	NC	25	3.40313	66.3647	2.04667	1668.21	490.199
86	89	f	999	left	0	O1	O	NC	1	0.39375	10.9399	1.75299	25.1853	63.9627
87	62	m	999	left	0	O1	O	NC	2	0.0984375	2.8051	1.43816	3.08705	31.3605
88	73	m	6	left	0	O1	O	NC	1	1.25156	33.0082	2.05074	112.58	89.9517
89	54	f	1	bilateral	0	O1	O	NC	2	0.182812	4.25627	1.38022	14.2567	77.9856
90	79	f	2	bilateral	0	O1	O	NC	10	0.73125	15.5139	1.65983	612.298	837.331
91	75	m	6	bilateral	0	O1	O	NC	13	1.74375	37.105	1.91128	1047.6	600.774
92	54	m	999	left	0	S1	S		1	0.1125	1.89642	1.07019	0.414328	3.68292
93	75	m	999	left	0	S1	S		1	0.7875	9.14509	1.24624	5.73911	7.28776
94	64	m	2	right	0	S1	S		1	0.126562	2.51334	1.18778	0.434618	3.43403
95	66	f	999	left	0	S1	S		1	0.407813	5.02124	1.14772	1.99671	4.89614
96	74	m	999	right	0	S1	S		1	0.295312	4.33963	1.14495	2.07737	7.03449
97	76	m	3	right	0	S1	S		1	0.196875	4.67894	1.40986	2.60087	13.2108
98	70	f	999	right	0	S1	S		1	0.225	3.8141	1.23129	1.2506	5.55822
99	81	f	7	right	0	S1	S		1	0.534375	7.10174	1.23313	3.26625	6.11228
100	75	f	3	right	0	S1	S		1	0.0703125	1.73247	1.21051	0.355316	5.05338
101	74	f	999	left	0	S1	S		1	0.140625	2.64002	1.19301	1.35858	9.66101
102	71	f	4	right	1	S1	S		1	0.05625	1.34609	1.12787	0.250815	4.45893
103	76	f	1	right	0	S1	S		1	0.0421875	1.10351	1.13607	0.222801	5.28121
104	74	m	5	left	0	S1	S		1	0.126562	2.9063	1.27792	1.25806	9.94027
105	82	f	0	left	0	S1	S		1	0.05625	1.17382	1.05323	0.26421	4.69707
106	74	m	999	left	0	S1	S		1	0.295312	3.46509	1.06379	1.18943	4.02771
107	73	f	0	left	0	S1	S		1	0.0140625	0.443463	1.14435	0.0889452	6.32499
108	58	m	6	right	0	S1	S		1	0.421875	5.54616	1.21033	2.25388	5.34253
109	68	f	6	zentral	0	S1	S		1	0.210938	5.22828	1.44563	2.16816	10.2787
110	79	f	2	right	0	S1	S		1	0.0703125	1.53649	1.12529	0.357184	5.07995
111	70	m	6	left	0	S1	S		1	0.0703125	1.6432	1.1638	0.510282	7.25734
112	51	m	2	bilateral	0	S1	S		1	0.196875	2.94181	1.11205	0.752077	3.82007
113	68	m	999	left	0	S1	S		1	0.365625	5.3352	1.21222	1.64212	4.49127
114	68	m	9	right	999	S1	S		1	0.253125	4.77992	1.30005	2.16586	8.55648
115	71	f	1	left	0	S1	S		1	0.0984375	2.06231	1.16321	0.467018	4.74431
116	72	f	3	right	0	S1	S		1	0.084375	1.82827	1.16602	0.33545	3.9757
117	52	m	14	left	0	S1	S		1	0.5625	10.0033	1.42425	4.66702	8.29692
118	50	m	3	right	0	S2	S		1	0.534375	7.38415	1.27425	3.54738	6.63837
119	80	m	3	right	0	S2	S		1	0.0140625	0.443463	1.14435	0.101845	7.24231
120	50	f	3	right	0	S2	S		1	0.660937	7.49234	1.21917	3.56496	5.3938
121	47	f	5	right	0	S2	S		1	0.196875	3.59215	1.23758	1.5005	7.62159
122	71	f	0	left	0	S2	S		1	0.0140625	0.443463	1.14435	0.0804516	5.721
123	74	f	3	left	0	S2	S		1	0.0421875	1.21695	1.24786	0.636703	15.0922
124	70	m	999	right	0	S2	S		1	0.0421875	1.03125	1.09797	0.16732	3.9661
125	48	f	6	left	0	A0	U		8	13.7412	97.5552	2.24502	147.641	10.7444
126	50	f	999	right	0	A0	U		1	3.22031	43.9809	1.70399	28.1828	8.75158
127	69	m	20	left	0	A3	U		2	14.3918	82.413	1.49124	130.452	9.06433
128	72	m	1	left	0	A3	U		1	3.20625	26.6052	1.3768	21.321	6.64982
129	54	f	14	right	0	A3	U		1	3.72656	22.7674	1.2332	15.2143	4.08267
130	66	m	2	right	0	A3	U		3	0.576562	11.0257	1.50003	48.5364	84.1824
131	87	m	2	right	0	A3	U		4	0.365625	8.00404	1.48033	9.32424	25.5022
132	76	m	14	right	0	A3	U		1	2.23594	37.5722	1.78827	34.5739	15.4628
133	58	m	8	left	0	A3	U		6	12.15	100.045	1.72568	300.807	24.7578
134	73	f	9	left	0	A3	U		5	0.28125	5.84878	1.40055	22.3914	79.6139
135	55	m	9	left	0	A3	U		2	0.196875	3.8133	1.27521	5.27152	26.776
136	42	m	0	left	0	C3	U		1	19.7016	138.843	1.80077	123.457	6.26634
137	28	f	0	left	0	C3	U		1	0.0421875	1.03125	1.09797	0.16732	3.9661
138	70	f	999	left	999	O0	U		6	41.806	323.037	2.21351	1724.22	41.2434
139	17	f	999	bilateral	0	O0	U		3	4.31806	56.7097	1.7223	176.204	40.8063
140	20	f	999	right	0	O0	U		2	2.44498	35.2448	1.61107	32.0608	13.1129
141	26	f	0	left	999	O0	U		3	6.13125	46.4146	1.49651	150.872	24.6071
142	75	m	999	bilateral	0	O0	U		3	0.323437	6.60966	1.41954	33.0005	102.031
143	58	f	999	left	999	O9	U		1	76.5289	281.318	1.62909	320.959	4.19396
144	39	m	999	bilateral	999	O9	U		1	3.375	44.8984	1.70354	31.8371	9.43321
145	74	m	999	right	0	O9	U		1	0.0140625	0.443463	1.14435	0.0989996	7.03997
146	89	m	6	left	1	A2	U		9	0.717187	16.7673	1.74997	83.0331	115.776
147	66	m	4	left	1	A2	U		12	4.30312	53.8496	1.73336	115.693	26.8858
148	64	m	18	left	1	A2	U		1	20.9953	108.986	1.53196	129.565	6.17114
149	69	m	10	left	1	A2	U		2	0.0421875	1.33039	1.37429	0.922499	21.8666
150	62	m	999	left	1	O1	U		8	10.0266	156.848	2.20123	831.705	82.9499
